# Supplementary material for: Flame Retardancy of Epoxy Resins Modified with Few-Layer Black Phosphorus
Source: Polymers (Basel). 2023 Mar 27;15(7):1655. doi: 10.3390/polym15071655 (PMC10097328; doi:10.3390/polym15071655)
Supplement: Supplementary file 1 [file polymers-15-01655-s001.zip]

Archive with 1 entries (1 files):
- polymers-2135767-supplementary.pdf
